# Supplementary material for: Stratified cities, unequal education: social class, segregation, and educational trajectories in metropolitan Bogotá
Source: Front Sociol. 2026 Mar 17;11:1746068. doi: 10.3389/fsoc.2026.1746068 (PMC13035495; doi:10.3389/fsoc.2026.1746068)
Supplement: Supplementary file 1 [file Data_Sheet_1.xlsx]

## Sheet: Table Sup1
Table Sup1. Variables Related to Social Class
Variable	Description
Economic Capital – Assets	Synthetic index measuring household conditions related to possession of goods: Real estate, cars, bicycles, sound equipment, video player, video game console, television, water heater, microwave oven, electric oven, refrigerator, washing machine, tablets, computer, and internet connection.
Economic Capital – Income	Per capita income level.
Economic Capital – Housing	Synthetic index of housing conditions in the household: Decile of purchase/rental value of housing, housing deficit situation, housing ownership conditions, stratum, location (or not) in residential complex, and type of housing.
Economic Capital – Perceived Economic Condition	Synthetic index of variables related to economic perception by households: whether they consider themselves poor, whether they live in better economic conditions than the initial family, and perception of living conditions in the household.
Recognized Cultural Capital – Education of Parents and Household Members	Synthetic index constructed from principal component analysis related to parents' and household members' education. Three variables are used: 1. Mother's educational level. 2. Father's educational level. 3. Average years of schooling in the household for the population aged 25 or older.
Embodied Cultural Capital – Practices	Synthetic index of cultural practices in the household, recognizing the embodiment of cultural capital: reading hours, art hours, sports hours, internet and technology tool use, access to movie or music applications, attendance at art exhibitions or museums, library visits, cinema attendance, attendance at artistic performances, etc.
Cultural Capital – Household Literacy	This variable has the complementary purpose to recognized capital of investigating whether all people in the household have the ability to read and write. It is included because literacy could be achieved without formal education. A household is considered literate if all members over 15 years old can read and write.
Social Capital – Parental Occupation	Synthetic index of variables related to the occupational condition of the head of household and spouse: 1. Informal employment. 2. Occupation. 3. Categorization of occupation
Social Capital – Organization and Trust	Synthetic index that includes: 1. Household satisfaction index for the neighborhood and friends. 2. Membership by the head of household or person in social organizations. 3. Number of people with whom they relate in social organizations (the child/youth/head of household)
Social Capital – Residential Rootedness	Synthetic index measuring household stability in the territory as a proxy for networks that the household can build. It was constructed from multiple correspondence analysis of variables of place of birth and place of residence in the last 5 years.

## Sheet: Table Sup2
Table Sup2. Segregation Dimensions: Definitions, Indicators, and Theoretical Mechanisms
Dimension	Operational Definition	Calculated Indicators	Theoretical Mechanisms of Educational Effect
Evenness/Unevenness	Equality or uniformity of distribution of different social classes among territorial units or schools. Segregation exists if a class is unevenly distributed: under-represented or over-represented in certain territories or schools	Segregation Index (Duncan, 1955), Spatially Adjusted Segregation Index, Atkinson Index, Dissimilarity Index, Gini Index,	Peer composition: Determines the probability that students from different classes share territorial and school spaces. High inequality limits exposure to diverse educational expectations, role models, and differentiated parenting practices (Lareau, 2011)
		Entropy Index,
		Theil Entropy Diversity Index* (Theil & Finezza, 1971)
Exposure/Interaction	Possibility of interaction or contact between people of the same class or with different classes in respective territorial units or schools	Interaction Index (and normalized interaction), Isolation Index* (Bell, 1954)	Isolation determines available social networks, access to information about educational opportunities, and configuration of group normative aspirations and expectations (Jencks & Mayer, 1990)
Concentration	Degree to which a social class is concentrated in a small number of territories (neighborhoods, UPZs, localities) or schools. High concentration implies the class resides in physically smaller areas (density) rather than being uniformly distributed	Delta Index, Relative Concentration Index, Absolute and Relative Clustering Index, Location Coefficient*(Isard, 1960)	Concentration of institutional resources: Territorial density of privileged classes tends to coincide with concentration of quality educational institutions, cultural infrastructure, complementary services. Concentration of disadvantaged groups may generate territorial overlaps of multiple disadvantages (Harvey, 1977; Soja, 2014)
Centralization†	Proximity of social classes in relation to city center, particularly compared to the extended center. Captures historical center-periphery patterns in territorial distribution	Absolute and Relative Centralization Index	Differential accessibility: Proximity/distance to urban center determines access to elite educational institutions and urban infrastructure. Affects commute times that impact time available for complementary activities
Clustering	Similarity of territorial proximity with social composition of territorial units. Measures whether areas with similar composition are spatially proximate	Absolute Clustering Index (Massey & Denton), Relative Clustering Index (White), Spatial Clustering Index	Formation of cohesive "class territories": Territorial contiguity of class-homogeneous areas facilitates formation of dense intra-class social networks, shared normative systems that configure educational expectations and behaviors
Spatial Autocorrelation	Visualizes zones of the city where location patterns of each class respond to clustered, dispersed, or random patterns (Porcel, 2020). Identifies specific territorial clustering	Global Moran Index (Moran, 1948)	Contiguous territorial clustering limits exposure to social diversity and perpetuates intergenerational transmission processes of advantages/disadvantages (Kleinepier & Van Ham, 2018)
		Local Moran Index – LISA* (Anselin, 1995)
*Indicators prioritized in final logistic regression models
†This dimension does not apply to school segregation

## Sheet: Table Sup3
Table Sup3. Descriptive statistics of variables used
Variable Name	N	Range	Minimum	Maximum	Mean	Standard Deviation	Type - Variable Subtype
Sex	3,179,250	1	0	1	0.49	0.50	Nominal: 1=Female, 0=Male
Belonging to vulnerable population (disability, victims, ethnic or rural)	3,179,250	1	0	1	0.09	0.28	Nominal: 1=some condition/ 0 = None
Lives with both parents	3,179,250	1	0	1	0.47	0.50	Nominal: (1=Yes, 0=No)
Number of people in household	3,179,250	14	1.00	15.00	3.97	1.37	Numerical - discrete - ratio variable
Economic Capital -- Assets	3,179,250	5.65	-1.86	3.79	0.00	1.00	Numerical - continuous - interval variable
Economic Capital -- Income (hundred thousand)	3,179,250	636	0	636	8.74	12.66	Numerical - continuous - ratio variable (in hundred thousands)
Economic Capital -- Housing	3,179,250	6.12	-3.30	2.81	-0.12	1.09	Numerical - continuous - interval variable
Economic Capital - Economic perception of economic condition	3,179,250	4.61	-3.48	1.14	0.00	1.00	Numerical - continuous - interval variable
Recognized Cultural Capital - Parental education and household members	3,179,250	6.42	-3.41	3.01	-0.08	1.10	Numerical - continuous - interval variable
Embodied Cultural Capital - Practices	3,179,250	8.48	-1.77	6.71	-0.00	1.23	Numerical - continuous - interval variable
Cultural Capital - Literacy in household	3,179,250	1	0	1	0.98	0.14	Nominal: (1=Yes, 0=No)
Social Capital - Parental occupation	3,179,250	4.58	-2.14	2.43	-0.07	1.11	Numerical - continuous - interval variable
Social capital - Organization and trust	3,179,250	6.82	-0.69	6.13	0.00	1.00	Numerical - continuous - interval variable
Social capital - Residential rootedness	3,179,250	4.22	-3.79	0.43	0.00	1.00	Numerical - continuous - interval variable
Bilingualism	3,179,250	0.33	0	0.33	0.02	0.05	Numerical - continuous - ratio variable
Full-day school	3,179,250	1.00	0	1.00	0.63	0.18	Numerical - continuous - ratio variable
Enrollment in public schools	3,166,783	1.00	0	1.00	0.65	0.23	Numerical - continuous - ratio variable
Unavailability of school offer	3,179,250	102.64	15.42	118.06	31.19	11.18	Numerical - continuous - ratio variable (minutes)
Low quality schools	3,172,873	1.00	0.00	1.00	0.10	0.15	Numerical - continuous - ratio variable
School failure	3,172,873	0.16	0.01	0.17	0.09	0.03	Numerical - continuous - ratio variable
Residential and school segregation Upper Class (Aggregated)	3,179,250	6.44	-0.56	5.89	0.00	1.00	Numerical - continuous - interval variable
Residential and school segregation Middle Class (Aggregated)	3,179,250	5.01	-3.44	1.57	0.00	1.00	Numerical - continuous - interval variable
Residential and school segregation Lower Class (Aggregated)	3,179,250	10.47	-3.07	7.39	0.00	1.00	Numerical - continuous - interval variable
Residential and school segregation Upper Class - Elite	3,179,250	8.20	-0.35	7.85	0.00	1.00	Numerical - continuous - interval variable
Residential and school segregation Upper Class - Upwardly mobile	3,179,250	5.58	-0.71	4.87	0.00	1.00	Numerical - continuous - interval variable
Residential and school segregation Middle Class - Established	3,179,250	4.45	-2.88	1.57	0.00	1.00	Numerical - continuous - interval variable
Residential and school segregation Middle Class - Emerging	3,179,250	6.04	-4.12	1.92	0.00	1.00	Numerical - continuous - interval variable
Residential and school segregation Lower Class - Consolidated	3,179,250	10.41	-3.68	6.73	0.00	1.00	Numerical - continuous - interval variable
Residential and school segregation Lower Class - Precariat	3,179,250	13.90	-1.82	12.08	0.00	1.00	Numerical - continuous - interval variable
Source: Own calculations based on the methodology described and with data from ICFES-SABER 11 Tests, MEN, DANE-CNPV (2018) and DANE-EM (2021). *In traditional logistic regression models, segregation variables were standardized, while in hierarchical models, due to their particular convergence characteristics, other quantitative variables were standardized. For the construction of aggregate indice…

## Sheet: Tabla Sup4
Table Sup4. Metrics for the constructed indices
Economic Capital - Goods
Dimension	Cronbach's Alpha	Total (Eigenvalue)	Inertia
1	0.645	1.755	0.585
2	0.184	1.14	0.38
Total		2.895	0.965
Mean	0.464	1.448	0.483
Economic Capital - Housing
Dimension	Cronbach's Alpha	Total (Eigenvalue)	Inertia
1	0.765	2.907	0.415
2	0.62	2.134	0.305
Total		5.041	0.72
Mean	0.704	2.52	0.36
Economic Capital - Perception
Dimension	Cronbach's Alpha	Total (Eigenvalue)	Inertia
1	0.645	1.755	0.585
2	0.184	1.14	0.38
Total		2.895	0.965
Mean	0.464	1.448	0.483
Cultural Capital - Education of Parents and Household Members
Dimension	Cronbach's Alpha	Total (Eigenvalue)
1	0.747	1.994
2	0.178	1.134
Total	1.02	3.128
Embodied Cultural Capital - Practices
Dimension	Cronbach's Alpha	Total (Eigenvalue)	Inertia
1	0.698	2.78	0.232
2	0.471	1.76	0.147
Total	1.169	4.539	0.378
Mean	0.61	2.27	0.189
Social Capital - Occupation
Dimension	Cronbach's Alpha	Total (Eigenvalue)	Inertia
1	0.781	2.861	0.477
2	0.607	2.022	0.337
Total		4.883	0.814
Mean	0.709	2.442	0.407
Social Capital - Organization
Dimension	Cronbach's Alpha	Total (Eigenvalue)	Inertia
1	0.5	1.599	0.4
2	0.287	1.275	0.319
Total		2.874	0.719
Mean	0.406	1.437	0.359
Social Capital - Residential Roots
Dimension	Cronbach's Alpha	Total (Eigenvalue)	Inertia
1	0.898	1.814	0.907
2	0.822	1.697	0.849
Total	1.719	3.512	1.756
Mean	0.861	1.756	0.878

## Sheet: Table Sup5
Table Sup5. Multigroup residential segregation indicators
		Locality		UPZ		Sector*	Section*	Block*
Dimension	Index	Census	EMB	Census	EMB
Equality	Multigroup dissimilarity index (D)	0.34	0.26	0.4	0.32	0.46	0.51	0.6
	Spatial multigroup dissimilarity index	0.26	0.22	0.33	0.25	0.43	0.5	0.59
	Multigroup Gini index	0.42	0.33	0.54	0.44	0.59	0.65	0.76
	Information index (Entropy - H)	0.11	0.08	0.19	0.14	0.22	0.27	0.39
Source: Own calculations based on the methodology described ... EM-2021 and DANE’s CNPV-2018. *=Calculated from CNPV-2018.

## Sheet: TableSup6
Table Sup6. Moran’s Index Results for Residential Segregation
Social Class / Capital	UPZ (EM-2021)	UPZ (Census)	Neighborhood / Census Section	Census Block
Elite	0.36	0.47	0.238	0.31
Upwardly Mobile Upper Class	0.60	0.59	0.246	0.344
Established Middle Class	0.13	0.16	0.272	0.375
Emerging Middle Class	0.12	0.23	0.329	0.339
Consolidated Working Class	0.24	0.31	0.334	0.375
Precariat	0.22	0.31	0.312	0.109
Economic Capital	0.65	0.71	0.731	0.797
Social Capital	0.56	0.58	0.686	0.646
Cultural Capital	0.63	0.67	0.713	0.461
Synthetic Social Class Index	0.64	0.70	0.725	0.761
Note:For simplicity and textual efficiency, p-values are omitted. p-values approach zero in all cases except for the Elite category (p = 0.002). Expected I < 0.001.
Source: Author's calculations using EM-2021 and CNPV-2018 (DANE).

## Sheet: Table Sup7
Table Sup7. Results of the logistic and hierarchical regression of the expected school trajectory in Preschool
		Logistic regression						Multilevel logistic regression
Dimension	Variable	Estim.	Std,Error	tvalue[1]	Pr(>|t|)	Signif	OR	Estim.	Std.Error	zvalue	Pr(>|z|)	Signif.	OR
	(Constant)	-0.19	0.34	-0.55	0.58			0.58	0.04	13.23	0	***
School and residential segregation variables	Elite class segregation	0.08	0.05	1.6	0.11		1.08	0.04	0.05	0.84	0.4		1.04
	Upper ascending class segregation	-0.19	0.07	-2.73	0.01	**	0.83	-0.13	0.06	-1.99	0.05	*	0.88
	Middle class (agr) segregation	-0.12	0.05	-2.57	0.01	*	0.88	-0.03	0.04	-0.6	0.55		0.97
	Popular class (agr) segregation	-0.21	0.07	-3.02	0	**	0.81	-0.11	0.05	-2.14	0.03	*	0.89
Educational field variables at territorial level	Bilingualism	0.92	0.7	1.32	0.19		2.5	-0.02	0.04	-0.63	0.53		0.98
	Full school day	0.59	0.18	3.29	0	***	1.8	0.08	0.04	1.93	0.05	.	1.09
	Enrollment in public schools	0.21	0.18	1.19	0.23		1.24	-0.04	0.05	-0.8	0.43		0.96
	Unavailability of school offer	0	0	-0.21	0.83		1	0.01	0.03	0.22	0.83		1.01
	Low quality schools	-0.14	0.28	-0.49	0.62		0.87	0.11	0.06	1.9	0.06	.	1.11
	School failure	1.98	1.32	1.5	0.13		7.22	0.03	0.05	0.64	0.52		1.03
Social class variables	Social Capital - Organization and trust	-0.05	0.07	-0.69	0.49		0.95	-0.02	0	-5.89	0	***	0.98
	Social Capital - Residential roots	0.2	0.03	6.14	0	***	1.22	0.18	0	49.44	0	***	1.2
	Social Capital - Parents' occupation	0.04	0.03	1.3	0.19		1.04	0.05	0	12.39	0	***	1.05
	Economic Capital - Assets	0.15	0.06	2.68	0.01	**	1.16	0.16	0.01	26.35	0	***	1.17
	Economic Capital - Income	0.02	0	4.22	0	***	1.02	0.2	0.01	29.07	0	***	1.22
	Economic Capital - Housing	-0.02	0.05	-0.48	0.63		0.98	0.02	0.01	4.08	0	***	1.02
	Economic Capital - Perception	0.02	0.04	0.55	0.59		1.02	0.02	0	4.13	0	***	1.02
	Cultural Capital Recog. - Education	0.11	0.05	2.35	0.02	*	1.12	0.1	0.01	19.98	0	***	1.11
	Cultural Capital Incorp. - Practices	-0.05	0.02	-3.01	0	**	0.95	-0.11	0	-29.15	0	***	0.89
	Cultural Capital - Literacy	-0.24	0.22	-1.07	0.29		0.79	-0.21	0.03	-7.11	0	***	0.81
Individual and demographic variables	Sex	0.07	0.07	1.02	0.31		1.07	0.07	0.01	9.9	0	***	1.07
	Belonging to vulnerable population	-0.13	0.12	-1.15	0.25		0.88	-0.11	0.01	-8.67	0	***	0.89
	Lives with both parents	-0.26	0.07	-3.55	0	***	0.77	-0.26	0.01	-34.47	0	***	0.77
	Number of people in household	-0.01	0.02	-0.25	0.8		0.99	-0.02	0	-4.28	0	***	0.98
		R2_Nagelkerke			0.08			R2 marginal			0.07
								R2 condicional			0.1
		Delta_G			0.04			Delta_G			0.03
		Confusión overall			0.54			Confusión overall			0.55
								ICC			0.06
Signif. codes: 0 ‘***’ 0.001 ‘**’ 0.01 ‘*’ 0.05 ‘.’ 0.1 ‘ ’ 1
Source: Own calculations based on the methodology described

## Sheet: Table Sup8
Table Sup8. Results of the logistic regression of the expected school trajectory in Primary
		Logistic regression						Multilevel logistic regression
Dimension	Variable	Estim.	Std,Error	tvalue	Pr(>|t|)	Signif	OR	Estim.	Std.Error	zvalue	Pr(>|z|)	Signif.	OR
	(Constant)	4.44	0.67	6.64	0	***		4.39	0.08	54.63	0	***
School and residential segregation variables	Elite segregation	0.37	0.13	2.77	0.01	**	1.44	0.29	0.1	3	0	**	1.34
	Upper ascending class segregation	-0.16	0.15	-1.1	0.27		0.85	-0.33	0.13	-2.53	0.01	*	0.72
	Middle class (agr) segregation	0.05	0.08	0.55	0.58		1.05	-0.07	0.09	-0.76	0.44		0.93
	Popular class (agr) segregation	0.08	0.12	0.65	0.51		1.08	0.01	0.11	0.13	0.9		1.01
Educational field variables at territorial level	Bilingualism	-0.01	1.27	-0.01	0.99		0.99	0.06	0.07	0.83	0.4		1.06
	Full school day	0.06	0.36	0.17	0.87		1.06	0.03	0.08	0.41	0.69		1.03
	Enrollment in public schools	0.8	0.37	2.16	0.03	*	2.23	0.16	0.11	1.48	0.14		1.17
	Unavailability of school offer	0	0.01	-0.78	0.44		1	0.01	0.07	0.17	0.87		1.01
	Low quality schools	0.42	0.42	0.99	0.32		1.52	0.13	0.11	1.16	0.25		1.14
	School failure	-4.32	2.82	-1.53	0.13		0.01	-0.24	0.1	-2.46	0.01	*	0.79
Social class variables	Social Capital - Organization and trust	0	0.08	-0.01	0.99		1	0	0.01	-0.59	0.55		1
	Social Capital - Residential roots	0.47	0.04	12.77	0	***	1.6	0.5	0	114.87	0	***	1.65
	Social Capital - Parents' occupation	0.17	0.07	2.62	0.01	**	1.19	0.2	0.01	22.51	0	***	1.22
	Economic Capital - Assets	-0.07	0.1	-0.64	0.52		0.94	-0.07	0.01	-5.51	0	***	0.93
	Economic Capital - Income	-0.02	0.01	-3.59	0	***	0.98	-0.27	0.01	-20.67	0	***	0.77
	Economic Capital - Housing	-0.01	0.09	-0.12	0.9		0.99	-0.04	0.01	-3.85	0	***	0.96
	Economic Capital - Perception	0.22	0.06	3.79	0	***	1.24	0.22	0.01	32.84	0	***	1.24
	Cultural Capital Recog. - Education	0.2	0.07	3.06	0	**	1.22	0.22	0.01	27.28	0	***	1.25
	Cultural Capital Incorp. - Practices	1.4	0.12	11.97	0	***	4.06	1.43	0.01	141	0	***	4.18
	Cultural Capital - Literacy	-0.33	0.4	-0.83	0.41		0.72	-0.23	0.04	-5.21	0	***	0.79
Individual and demographic variables	Sex	0.07	0.12	0.57	0.57		1.07	0.09	0.01	6.92	0	***	1.09
	Belonging to vulnerable population	-0.14	0.18	-0.79	0.43		0.87	-0.29	0.02	-13.5	0	***	0.75
	Lives with both parents	0.2	0.13	1.59	0.11		1.23	0.21	0.01	15.82	0	***	1.24
	Number of people household	-0.01	0.05	-0.23	0.82		0.99	-0.02	0.01	-3.83	0	***	0.98
		R2_Nagelkerke			0.3			R2 marginal			0.43
								R2 condicional			0.51
		Delta_G			0.26			Delta_G			0.26
		Confusión overall			0.94			Confusión overall			0.94
								ICC			0.18
Signif. codes: 0 ‘***’ 0.001 ‘**’ 0.01 ‘*’ 0.05 ‘.’ 0.1 ‘ ’ 1
Source: Own calculations based on the methodology described

## Sheet: Table Sup9
Table Sup9. Results of the logistic and hierarchical regression of the school trajectory in secondary
		Logistic regression						Multilevel logistic regression
Dimension	Variable	Estim.	Std,Error	tvalue	Pr(>|t|)	Signif	OR	Estim.	Std.Error	zvalue	Pr(>|z|)	Signif.	OR
	(Constant)	2.79	0.46	6.1	0	***		2.82	0.07	37.84	-	***
School and residential segregation variables	Elite segregation	0.28	0.14	2.03	0.043	*	1.32	0.29	0.1	2.95	0	**	1.34
	Upper ascending class segregation	-0.3	0.15	-2.07	0.038	*	0.74	-0.47	0.14	-3.42	0	***	0.63
	Middle class (agr) segregation	0.01	0.09	0.06	0.951		1.01	0.03	0.09	0.36	0.72		1.03
	Popular class (agr) segregation	-0.08	0.12	-0.62	0.538		0.93	0.08	0.11	0.76	0.45		1.09
Educational field variables at territorial level	Bilingualism	-0.38	1.24	-0.31	0.756		0.68	0.04	0.08	0.53	0.6		1.04
	Full school day	-0.16	0.31	-0.53	0.599		0.85	-0.08	0.09	-0.91	0.36		0.92
	Enrollment in public schools	1.2	0.33	3.66	0	***	3.34	0.11	0.11	0.99	0.32		1.12
	Unavailability of school offer	0	0.01	-0.86	0.392		1	0.05	0.08	0.69	0.49		1.05
	Low quality schools	0.1	0.38	0.26	0.797		1.1	0.04	0.11	0.34	0.73		1.04
	School failure	-6.92	2.25	-3.07	0.002	**	0	-0.18	0.1	-1.79	0.07	.	0.83
Social class variables	Social Capital - Organization and trust	-0.05	0.07	-0.68	0.495		0.95	-0.05	0.01	-7.92	0	***	0.95
	Social Capital - Residential roots	0.38	0.04	10.02	0	***	1.46	0.35	0	86.59	0	***	1.42
	Social Capital - Parents' occupation	0.14	0.07	2.08	0.037	*	1.15	0.17	0.01	21.45	0	***	1.18
	Economic Capital - Assets	0.18	0.1	1.87	0.062	.	1.2	0.2	0.01	17.19	0	***	1.22
	Economic Capital - Income	-0.01	0.01	-1.06	0.288		0.99	-0.07	0.01	-5.02	0	***	0.94
	Economic Capital - Housing	0.11	0.07	1.56	0.119		1.11	0.13	0.01	13.53	0	***	1.14
	Economic Capital - Perception	0.13	0.05	2.37	0.018	*	1.14	0.12	0.01	19.9	0	***	1.12
	Cultural Capital Recog. - Education	0.32	0.06	5.16	0	***	1.37	0.37	0.01	50.58	0	***	1.44
	Cultural Capital Incorp. - Practices	0.83	0.11	7.42	0	***	2.29	0.82	0.01	93.99	0	***	2.26
	Cultural Capital - Literacy	0.31	0.22	1.44	0.15		1.36	0.28	0.03	9.4	0	***	1.32
Individual and demographic variables	Sex	0.52	0.11	4.7	0	***	1.68	0.52	0.01	43.47	0	***	1.67
	Belonging to vulnerable population	-0.19	0.19	-0.97	0.332		0.83	-0.23	0.02	-12.08	0	***	0.8
	Lives with both parents	0.51	0.12	4.31	0	***	1.66	0.51	0.01	40.43	0	***	1.66
	Number of people in household	-0.06	0.04	-1.75	0.081	.	0.94	-0.1	0.01	-19.09	0	***	0.9
		R2_Nagelkerke			0.25			R2 marginal			0.36
								R2 condicional			0.45
		Delta_G			0.21			Delta_G			0.2
		Confusión overall			0.92			Confusión overall			0.92
								ICC			0.23
Signif. codes: 0 ‘***’ 0.001 ‘**’ 0.01 ‘*’ 0.05 ‘.’ 0.1 ‘ ’ 1
Source: Own calculations based on the methodology described

## Sheet: Table Sup10
Table Sup10. Results of the logistic regression of the expected school trajectory in High School
		Logistic regression						Multilevel logistic regression
Dimension	Variable	Estim.	Std,Error	tvalue	Pr(>|t|)	Signif	OR	Estim.	Std.Error	zvalue	Pr(>|z|)	Signif.	OR
	(Constant)	1.98	0.41	4.86	0	***		1.36	0.05	27.26	0	***
School and residential segregation variables	Elite class segregation	-0.01	0.08	-0.08	0.932		0.99	-0.01	0.06	-0.13	0.9		0.99
	Upper ascending class segregation	-0.13	0.11	-1.24	0.217		0.88	-0.16	0.09	-1.84	0.07	.	0.85
	Middle class (agr) segregation	-0.02	0.06	-0.24	0.814		0.98	0.09	0.06	1.49	0.14		1.09
	Popular class (agr) segregation	-0.01	0.1	-0.12	0.908		0.99	0.01	0.07	0.19	0.85		1.01
Educational field variables at territorial level	Bilingualism	0.4	1.02	0.39	0.698		1.49	0	0.05	-0.03	0.98		1
	Full school day	-0.18	0.24	-0.76	0.45		0.83	-0.09	0.05	-1.63	0.1		0.91
	Enrollment in public schools	0.28	0.26	1.1	0.271		1.33	0.01	0.07	0.07	0.94		1.01
	Unavailability of school offer	-0.01	0	-1.09	0.276		0.99	-0.03	0.05	-0.57	0.57		0.97
	Low quality schools	0.27	0.31	0.89	0.374		1.31	0.19	0.07	2.74	0.01	**	1.21
	School failure	-3.52	1.77	-1.99	0.047	*	0.03	-0.14	0.06	-2.12	0.03	*	0.87
Social class variables	Social Capital - Organization and trust	-0.02	0.05	-0.36	0.722		0.98	-0.02	0.01	-3.42	0	***	0.98
	Social Capital - Residential roots	0.31	0.04	7.18	0	***	1.36	0.24	0	60.26	0	***	1.27
	Social Capital - Parents' occupation	-0.01	0.05	-0.29	0.77		0.99	-0.01	0.01	-2	0.05	*	0.99
	Economic Capital - Assets	0.27	0.07	3.88	0	***	1.31	0.29	0.01	32.81	0	***	1.34
	Economic Capital - Income	0	0	-0.9	0.367		1	-0.07	0.01	-5.98	0	***	0.94
	Economic Capital - Housing	0.16	0.06	2.57	0.01	*	1.18	0.23	0.01	28.28	0	***	1.25
	Economic Capital - Perception	0.09	0.05	1.92	0.054	.	1.1	0.1	0	20.36	0	***	1.11
	Cultural Capital Recog. - Education	0.4	0.05	8.73	0	***	1.5	0.47	0.01	75.25	0	***	1.61
	Cultural Capital Incorp. - Practices	0.74	0.08	9.38	0	***	2.09	0.75	0.01	100.9	0	***	2.12
	Cultural Capital - Literacy	0.47	0.19	2.53	0.011	*	1.61	0.46	0.02	19.39	0	***	1.58
Individual and demographic variables	Sex	0.53	0.09	5.77	0	***	1.7	0.54	0.01	54.18	0	***	1.72
	Belonging to vulnerable population	-0.09	0.12	-0.72	0.474		0.92	-0.05	0.02	-2.79	0.01	**	0.95
	Lives with both parents	0.59	0.1	5.98	0	***	1.8	0.57	0.01	53.92	0	***	1.77
	Number of people in household	-0.11	0.03	-3.62	0	***	0.9	-0.15	0	-32.4	0	***	0.86
		R2_Nagelkerke			0.3			R2 marginal			0.4
								R2 condicional			0.44
		Delta_G			0.22			Delta_G			0.2
		Confusión overall			0.80			Confusión overall			0.8
								ICC			0.18
Signif. codes: 0 ‘***’ 0.001 ‘**’ 0.01 ‘*’ 0.05 ‘.’ 0.1 ‘ ’ 1
Source: Own calculations based on the methodology described

[truncated: 2 more sheets: Table Sup11, Fig Sup1]
